# Supplementary material for: Correlation Between Accommodative Facility and Light-Evoked Pupil Responses in Individuals with History of Mild Traumatic Brain Injury
Source: J Eye Mov Res. 2026 Jun 8;19(3):65. doi: 10.3390/jemr19030065 (PMC13301583; doi:10.3390/jemr19030065)
Supplement: Supplementary file 1 [file jemr-19-00065-s001.zip]

Archive with 1 entries (1 files):
- Table S1. Accommodative Facility and Light-Evoked Pupil Responses .xlsx
