# Supplementary material for: Correlation Between Accommodative Facility and Light-Evoked Pupil Responses in Individuals with History of Mild Traumatic Brain Injury
Source: J Eye Mov Res. 2026 Jun 8;19(3):65. doi: 10.3390/jemr19030065 (PMC13301583; doi:10.3390/jemr19030065)
Supplement: Supplementary file 1 [file jemr-19-00065-s001.zip › Table S1. Accommodative Facility and Light-Evoked Pupil Responses .xlsx]

## Sheet: Pupillometry Diameter and Time
Diameter (mm)
'T004'	7.28482	7.35276	7.3842	7.38258	7.3953	7.39289	7.38029	7.38659	7.39289	7.42372	7.45496	7.43542	7.42156	7.43416	7.43416	7.44043	7.45306	7.45306	7.44043	7.44041	7.42151	7.37741	7.32701	7.26401	7.18841	7.10651	7.00571	6.89862	6.79785	6.69708	6.59631	6.49555	6.40735	6.32542	6.24352	6.16792	6.10503	6.04833	5.97903	5.90344	5.84674	5.79001	5.73331	5.67676	5.62006	5.56351	5.50041	5.43741	5.38702
'T006'	6.85885	6.82066	6.83632	6.83242	6.81645	6.79739	6.79109	6.80856	6.81489	6.80893	6.81525	6.81487	6.82114	6.83992	6.87665	6.91337	6.91967	6.91967	6.87703	6.90118	6.87598	6.8875	6.83713	6.77413	6.69226	6.60409	6.52846	6.45284	6.38209	6.28129	6.18676	6.0797	5.9789	5.897	5.81511	5.73948	5.63868	5.54421	5.48752	5.40562	5.33006	5.24817	5.19147	5.11591	5.05288	4.98988	4.93952	4.88908	4.81344
'T009'	6.86799	6.89937	6.89479	6.91497	6.91677	6.92442	6.95592	6.98103	6.98733	6.99377	7.01256	7.00626	7.00634	7.00634	7.01264	7.01894	7.00626	7.00634	7.00634	7.03131	7.00614	6.98103	6.96858	6.92448	6.86165	6.78614	6.71055	6.62866	6.52797	6.40827	6.30758	6.2068	6.09947	5.99867	5.90404	5.81575	5.72756	5.63927	5.55727	5.47538	5.39338	5.3243	5.255	5.19201	5.13516	5.07229	5.01572	4.95306	4.90279
'T011'	5.77403	5.7992	5.80779	5.8467	5.84841	5.84977	5.84977	5.84977	5.85607	5.86867	5.92476	5.92459	5.93729	5.91771	5.9429	5.95549	5.98069	5.99958	6.01201	6.01848	6.00572	5.99312	5.96152	5.93003	5.86688	5.80373	5.70925	5.62108	5.5266	5.41936	5.3125	5.21173	5.11736	5.02289	4.93493	4.85306	4.78365	4.70808	4.6325	4.56953	4.51288	4.4499	4.39322	4.33655	4.29249	4.24841	4.20471	4.16063	4.12309
'T012'	6.52686	6.52055	6.53422	6.53648	6.55233	6.56493	6.59013	6.59655	6.60282	6.60915	6.61548	6.62181	6.62172	6.64062	6.64683	6.64683	6.64683	6.64041	6.65934	6.64683	6.62163	6.5901	6.55227	6.48294	6.41365	6.34445	6.24995	6.16805	6.05462	5.96	5.8655	5.78994	5.69548	5.60731	5.50652	5.41189	5.32373	5.24183	5.16623	5.09063	5.02133	4.94574	4.8827	4.81966	4.76922	4.70627	4.64323	4.58023	4.52353
'T013'	6.64182	6.6479	6.66137	6.66378	6.66549	6.66722	6.66107	6.66107	6.67982	6.68596	6.68605	6.69889	6.69274	6.70518	6.70533	6.71772	6.72387	6.73661	6.73046	6.73061	6.72446	6.69282	6.66748	6.61725	6.57316	6.50363	6.43425	6.34592	6.25749	6.16276	6.07442	5.99244	5.91045	5.82196	5.74611	5.66433	5.58904	5.51995	5.44447	5.36258	5.2809	5.20543	5.12983	5.067	4.98523	4.91583	4.84623	4.78936	4.73255
'T014'	6.6796	6.67954	6.67949	6.67945	6.67942	6.67931	6.6982	6.7045	6.7045	6.70435	6.70444	6.70444	6.70444	6.70444	6.71074	6.71074	6.69161	6.68531	6.67916	6.65387	6.62238	6.57215	6.51546	6.44607	6.34519	6.2508	6.14371	6.02403	5.8978	5.7844	5.67722	5.56987	5.46909	5.36842	5.28648	5.19831	5.11654	5.04084	4.97154	4.90855	4.83925	4.78256	4.71945	4.67523	4.63748	4.59339	4.55547	4.51781	4.48015
'T017'	7.33325	7.33959	7.35308	7.35532	7.35706	7.36475	7.35213	7.35215	7.35845	7.36478	7.37108	7.36475	7.34588	7.34588	7.35848	7.35851	7.35851	7.33958	7.32698	7.30805	7.29545	7.26398	7.22618	7.16318	7.07498	6.99318	6.90501	6.79794	6.69087	6.5838	6.45784	6.35074	6.23732	6.13025	6.02945	5.90967	5.80887	5.72694	5.63886	5.54436	5.47507	5.38687	5.31131	5.24202	5.16028	5.09099	5.01552	4.95257	4.88312
'T019'	5.65754	5.65962	5.66115	5.66226	5.65616	5.65124	5.63868	5.63871	5.63871	5.64498	5.65128	5.65128	5.65754	5.66384	5.68274	5.68908	5.69534	5.70794	5.7016	5.67644	5.64494	5.60084	5.53788	5.46232	5.36778	5.27959	5.18526	5.06553	4.94587	4.82618	4.70023	4.59318	4.49239	4.40415	4.30335	4.20881	4.12049	4.03234	3.9567	3.88735	3.83082	3.76783	3.70478	3.64184	3.5915	3.5474	3.49695	3.46539	3.42759
'T020'	6.56787	6.56568	6.5549	6.55488	6.5551	6.55506	6.55506	6.55506	6.55521	6.56129	6.56093	6.56723	6.57998	6.58627	6.59236	6.59866	6.60495	6.61755	6.61755	6.61125	6.60532	6.57383	6.53605	6.48551	6.42254	6.35327	6.27124	6.17048	6.06973	5.9625	5.85506	5.76043	5.67227	5.57799	5.49614	5.41409	5.33871	5.26945	5.20629	5.14331	5.08683	5.02406	4.9609	4.91032	4.85345	4.79677	4.74011	4.68953	4.62655
'T021'	6.2661	6.25161	6.17757	6.17813	6.21997	6.25345	6.28494	6.30961	6.29153	6.27375	6.26228	6.26292	6.32601	6.41982	6.34426	6.32586	6.40792	6.42027	6.47538	6.44286	6.4294	6.39705	6.30301	6.13283	6.09505	5.98751	5.76044	5.60937	5.45188	5.3511	5.21868	5.09884	5.0038	4.90944	4.79576	4.69467	4.5939	4.49944	4.41139	4.32308	4.24122	4.16565	4.09636	4.0145	3.95167	3.88884	3.83217	3.7755	3.71236
'T024'	5.4566	5.46121	5.48224	5.49	5.48904	5.51347	5.53237	5.55127	5.57028	5.58917	5.60793	5.63283	5.65163	5.67053	5.69569	5.69579	5.72109	5.72109	5.71469	5.70828	5.67063	5.60775	5.53216	5.45656	5.36841	5.26751	5.14155	5.02816	4.91476	4.78243	4.66893	4.57432	4.47353	4.37274	4.27825	4.19006	4.10804	4.02615	3.95056	3.88761	3.83108	3.76179	3.7051	3.65488	3.61079	3.5604	3.51648	3.48499	3.44737
'T025'	7.13204	7.11942	7.1194	7.11938	7.12646	7.13834	7.15092	7.15722	7.15722	7.15722	7.1634	7.176	7.1697	7.176	7.17592	7.16962	7.16332	7.14442	7.12552	7.10032	7.04995	6.99326	6.94283	6.86093	6.77904	6.67824	6.57117	6.47038	6.37588	6.26879	6.16799	6.0735	5.97914	5.89094	5.80275	5.72715	5.66412	5.58853	5.51923	5.46253	5.39324	5.33024	5.2734	5.22926	5.16623	5.10323	5.04653	5.0024	4.9331
'T026'	6.47683	6.48941	6.48939	6.50513	6.51037	6.52087	6.52716	6.55239	6.56499	6.57747	6.59637	6.60897	6.62787	6.63417	6.64677	6.65307	6.66564	6.65934	6.64044	6.60907	6.56494	6.50204	6.42644	6.33191	6.23112	6.10512	5.97286	5.83427	5.70198	5.57589	5.44989	5.33006	5.21037	5.10327	4.99613	4.90794	4.8197	4.73781	4.66222	4.58662	4.51107	4.43552	4.37252	4.30322	4.24652	4.18348	4.12678	4.06374	4.01329
'T028'	6.02372	6.01749	6.0309	6.03308	6.03488	6.04262	6.04918	6.05548	6.06204	6.08093	6.10629	6.13164	6.15054	6.17583	6.20103	6.22008	6.23882	6.25157	6.25141	6.23242	6.20706	6.16281	6.09992	6.02434	5.93616	5.84141	5.73434	5.62711	5.52003	5.41326	5.29989	5.20542	5.11082	5.02894	4.94707	4.8779	4.81479	4.76428	4.7076	4.65072	4.60034	4.53737	4.48697	4.43659	4.39881	4.34213	4.29818	4.24793	4.20385
'T029'	7.10668	7.11928	7.13728	7.12715	7.13328	7.13818	7.15708	7.15708	7.17598	7.17595	7.17595	7.17595	7.16965	7.18225	7.18225	7.18225	7.16965	7.18852	7.18222	7.15075	7.13824	7.10044	7.06273	6.99973	6.93043	6.86743	6.79184	6.69734	6.60281	6.52091	6.43893	6.35704	6.28135	6.21202	6.14273	6.06083	5.99153	5.93483	5.87817	5.82777	5.77108	5.72079	5.6642	5.6201	5.5823	5.53817	5.49418	5.44382	5.39969
'T030'	6.76766	6.77392	6.77838	6.78191	6.80565	6.80551	6.81181	6.81811	6.81811	6.81811	6.83071	6.83071	6.83071	6.83056	6.81782	6.81161	6.81161	6.80531	6.79901	6.79271	6.76752	6.72333	6.67294	6.61625	6.53437	6.47138	6.3706	6.26968	6.17509	6.07421	5.97962	5.89143	5.80955	5.72785	5.65846	5.57016	5.50707	5.44397	5.36837	5.29904	5.22974	5.17305	5.11006	5.0532	4.99663	4.94623	4.89584	4.83914	4.79504
Time (s)
'T004'	-0.3297	-0.2984	-0.275	-0.2516	-0.2281	-0.2047	-0.1734	-0.15	-0.1266	-0.1031	-0.0797	-0.0484	-0.025	0	0.0234	0.0547	0.0781	0.1016	0.125	0.1484	0.1797	0.2031	0.2266	0.25	0.2734	0.3047	0.3281	0.3516	0.375	0.3984	0.4297	0.4531	0.4766	0.5	0.5234	0.5547	0.5781	0.6016	0.625	0.6484	0.6797	0.7031	0.7266	0.75	0.7734	0.8047	0.8281	0.8516	0.875
'T006'	-0.3297	-0.2985	-0.275	-0.2516	-0.2281	-0.2047	-0.1735	-0.15	-0.1266	-0.1031	-0.0797	-0.0485	-0.025	0	0.0234	0.0547	0.0781	0.1016	0.125	0.1484	0.1797	0.2031	0.2266	0.25	0.2734	0.3047	0.3281	0.3516	0.375	0.3984	0.4297	0.4531	0.4766	0.5	0.5234	0.5547	0.5781	0.6016	0.625	0.6484	0.6797	0.7031	0.7266	0.75	0.7734	0.8047	0.8281	0.8516	0.875
'T009'	-0.3219	-0.2906	-0.2672	-0.2437	-0.2203	-0.1969	-0.1656	-0.1422	-0.1187	-0.0953	-0.0719	-0.0406	-0.025	0	0.0234	0.0469	0.0703	0.1016	0.125	0.1484	0.1719	0.1953	0.2266	0.25	0.2734	0.2969	0.3203	0.3516	0.375	0.3984	0.4219	0.4453	0.4766	0.5	0.5234	0.5469	0.5703	0.6016	0.625	0.6484	0.6719	0.6953	0.7266	0.75	0.7734	0.7969	0.8203	0.8516	0.875
'T011'	-0.3219	-0.2985	-0.275	-0.2516	-0.2282	-0.1969	-0.1735	-0.15	-0.1266	-0.1032	-0.0719	-0.0485	-0.025	0	0.0234	0.0547	0.0781	0.1016	0.125	0.1484	0.1797	0.2031	0.2266	0.25	0.2734	0.3047	0.3281	0.3516	0.375	0.3984	0.4297	0.4531	0.4766	0.5	0.5234	0.5547	0.5781	0.6016	0.625	0.6484	0.6797	0.7031	0.7266	0.75	0.7734	0.8047	0.8281	0.8516	0.875
'T012'	-0.3219	-0.2985	-0.275	-0.2516	-0.2281	-0.1969	-0.1735	-0.15	-0.1266	-0.1031	-0.0719	-0.0485	-0.025	0	0.0234	0.0469	0.0703	0.0938	0.125	0.1484	0.1719	0.1953	0.2188	0.25	0.2734	0.2969	0.3203	0.3438	0.375	0.3984	0.4219	0.4453	0.4688	0.5	0.5234	0.5469	0.5703	0.5938	0.625	0.6484	0.6719	0.6953	0.7188	0.75	0.7734	0.7969	0.8203	0.8438	0.875
'T013'	-0.3297	-0.2985	-0.275	-0.2516	-0.2281	-0.2047	-0.1735	-0.15	-0.1266	-0.1031	-0.0797	-0.0485	-0.025	0	0.0313	0.0547	0.0781	0.1016	0.125	0.1563	0.1797	0.2031	0.2266	0.25	0.2813	0.3047	0.3281	0.3516	0.375	0.4063	0.4297	0.4531	0.4766	0.5	0.5313	0.5547	0.5781	0.6016	0.625	0.6563	0.6797	0.7031	0.7266	0.75	0.7813	0.8047	0.8281	0.8516	0.875
'T014'	-0.3219	-0.2985	-0.275	-0.2438	-0.2203	-0.1969	-0.1735	-0.15	-0.1188	-0.0953	-0.0719	-0.0485	-0.025	0	0.0234	0.0469	0.0703	0.1016	0.125	0.1484	0.1719	0.1953	0.2266	0.25	0.2734	0.2969	0.3203	0.3516	0.375	0.3984	0.4219	0.4453	0.4766	0.5	0.5234	0.5469	0.5703	0.6016	0.625	0.6484	0.6719	0.6953	0.7266	0.75	0.7734	0.7969	0.8203	0.8516	0.875
'T017'	-0.3219	-0.2985	-0.275	-0.2516	-0.2203	-0.1969	-0.1735	-0.15	-0.1266	-0.0953	-0.0719	-0.0485	-0.025	0	0.0312	0.0547	0.0781	0.1016	0.125	0.1562	0.1797	0.2031	0.2266	0.25	0.2812	0.3047	0.3281	0.3516	0.375	0.4062	0.4297	0.4531	0.4766	0.5	0.5312	0.5547	0.5781	0.6016	0.625	0.6562	0.6797	0.7031	0.7266	0.75	0.7812	0.8047	0.8281	0.8516	0.875
'T019'	-0.3219	-0.2985	-0.275	-0.2516	-0.2203	-0.1969	-0.1735	-0.15	-0.1266	-0.0953	-0.0719	-0.0485	-0.025	0	0.0234	0.0469	0.0703	0.1016	0.125	0.1484	0.1719	0.1953	0.2266	0.25	0.2734	0.2969	0.3203	0.3516	0.375	0.3984	0.4219	0.4453	0.4766	0.5	0.5234	0.5469	0.5703	0.6016	0.625	0.6484	0.6719	0.6953	0.7266	0.75	0.7734	0.7969	0.8203	0.8516	0.875
'T020'	-0.3219	-0.2985	-0.275	-0.2516	-0.2203	-0.1969	-0.1735	-0.15	-0.1266	-0.0953	-0.0719	-0.0485	-0.025	0	0.0313	0.0547	0.0781	0.1016	0.125	0.1563	0.1797	0.2031	0.2266	0.25	0.2813	0.3047	0.3281	0.3516	0.375	0.4063	0.4297	0.4531	0.4766	0.5	0.5313	0.5547	0.5781	0.6016	0.625	0.6563	0.6797	0.7031	0.7266	0.75	0.7813	0.8047	0.8281	0.8516	0.875
'T021'	-0.3219	-0.2985	-0.275	-0.2516	-0.2203	-0.1969	-0.1735	-0.15	-0.1266	-0.0953	-0.0719	-0.0485	-0.025	0	0.0234	0.0469	0.0703	0.0938	0.125	0.1484	0.1719	0.1953	0.2188	0.25	0.2734	0.2969	0.3203	0.3438	0.375	0.3984	0.4219	0.4453	0.4688	0.5	0.5234	0.5469	0.5703	0.5938	0.625	0.6484	0.6719	0.6953	0.7188	0.75	0.7734	0.7969	0.8203	0.8438	0.875
'T024'	-0.3219	-0.2985	-0.275	-0.2516	-0.2203	-0.1969	-0.1735	-0.15	-0.1266	-0.0953	-0.0719	-0.0485	-0.025	0	0.0234	0.0469	0.0703	0.1016	0.125	0.1484	0.1719	0.1953	0.2266	0.25	0.2734	0.2969	0.3203	0.3516	0.375	0.3984	0.4219	0.4453	0.4766	0.5	0.5234	0.5469	0.5703	0.6016	0.625	0.6484	0.6719	0.6953	0.7266	0.75	0.7734	0.7969	0.8203	0.8516	0.875
'T025'	-0.3219	-0.2985	-0.275	-0.2516	-0.2203	-0.1969	-0.1735	-0.15	-0.1266	-0.0953	-0.0719	-0.0485	-0.025	0	0.0234	0.0469	0.0703	0.1016	0.125	0.1484	0.1719	0.1953	0.2266	0.25	0.2734	0.2969	0.3203	0.3516	0.375	0.3984	0.4219	0.4453	0.4766	0.5	0.5234	0.5469	0.5703	0.6016	0.625	0.6484	0.6719	0.6953	0.7266	0.75	0.7734	0.7969	0.8203	0.8516	0.875
'T026'	-0.3219	-0.2985	-0.275	-0.2438	-0.2203	-0.1969	-0.1735	-0.15	-0.1188	-0.0953	-0.0719	-0.0485	-0.025	0	0.0234	0.0469	0.0703	0.1016	0.125	0.1484	0.1719	0.1953	0.2266	0.25	0.2734	0.2969	0.3203	0.3516	0.375	0.3984	0.4219	0.4453	0.4766	0.5	0.5234	0.5469	0.5703	0.6016	0.625	0.6484	0.6719	0.6953	0.7266	0.75	0.7734	0.7969	0.8203	0.8516	0.875
'T028'	-0.3297	-0.3063	-0.275	-0.2516	-0.2281	-0.2047	-0.1813	-0.15	-0.1266	-0.1031	-0.0797	-0.0563	-0.025	0	0.0313	0.0547	0.0781	0.1016	0.125	0.1563	0.1797	0.2031	0.2266	0.25	0.2813	0.3047	0.3281	0.3516	0.375	0.4063	0.4297	0.4531	0.4766	0.5	0.5313	0.5547	0.5781	0.6016	0.625	0.6563	0.6797	0.7031	0.7266	0.75	0.7813	0.8047	0.8281	0.8516	0.875
'T029'	-0.3219	-0.2984	-0.2672	-0.2437	-0.2203	-0.1969	-0.1734	-0.1422	-0.1187	-0.0953	-0.0719	-0.0484	-0.025	0	0.0313	0.0547	0.0781	0.1016	0.125	0.1563	0.1797	0.2031	0.2266	0.25	0.2813	0.3047	0.3281	0.3516	0.375	0.4063	0.4297	0.4531	0.4766	0.5	0.5313	0.5547	0.5781	0.6016	0.625	0.6563	0.6797	0.7031	0.7266	0.75	0.7813	0.8047	0.8281	0.8516	0.875
'T030'	-0.3219	-0.2985	-0.275	-0.2516	-0.2282	-0.1969	-0.1735	-0.15	-0.1266	-0.1032	-0.0719	-0.0485	-0.025	0	0.0234	0.0547	0.0781	0.1016	0.125	0.1484	0.1797	0.2031	0.2266	0.25	0.2734	0.3047	0.3281	0.3516	0.375	0.3984	0.4297	0.4531	0.4766	0.5	0.5234	0.5547	0.5781	0.6016	0.625	0.6484	0.6797	0.7031	0.7266	0.75	0.7734	0.8047	0.8281	0.8516	0.875
[truncated: 345 more columns]

## Sheet: Demographics Symptoms Accomm
Study ID	Age	Sex	# of TBI	Most recent	CISS	BIVSS	Accom. Amplitude		Accom. Amplitude		Hof Min	MAF (flips)
				years ago			OD (cm)	OS (cm)	OD (D)	OS (D)	D	OD	OS
T-004	10	F	2	1.25	18	4	5	10	20	10	12.5	11	12
T-006	11	F	3	3	24	31	5	5	20	20	12.25	16	13
T-009	25	F	4	1	15	29	8	8	13	13	8.75	20	18
T-011	28	F	2	2	20	33	10.5	11	10	9	8	30	34
T-012	28	F	5	1.33	26	35	10.5	11	10	9	8	6	12
T-013	18	F	2	1	33	34	19	7	5	14	10.5	0	0
T-014	26	F	2	2	3	5	9	10	11	10	8.5	22	21
T-017	25	F	3	1	34	42	10.5	11.5	10	9	8.75	9	1
T-019	24	F	1	5	25	31	10	10	10	10	9	25	19
T-020	23	M	4	1	14	25	9	9	11	11	9.25	14	13
T-021	29	M	8	3	20	39	27	30	4	3	7.75	0	0
T-024	15	M	4	0.125	24	25	11.5	13	9	8	11.25	12	5
T-025	22	F	1	5	19	22	13	11	8	9	9.5	22	25
T-026	23	F	1	7	14	22	14	16	7	6	9.25	0	0
T-028	19	M	2	1	19	34	42	10	2	10	10.25	28	23
T-029	23	M	4	5	15	10	10	10	10	10	9.25	20	27
T-030	23	F	1	3	17	26	11	11	9	9	9.25	11	0
